# Supplementary material for: Cell entry mechanisms of SARS-CoV-2
Source: Proc Natl Acad Sci U S A. 2020 May 6;117(21):11727–34. doi: 10.1073/pnas.2003138117 (PMC7260975; doi:10.1073/pnas.2003138117)
Supplement: Supplementary File [file pnas.2003138117.sd01.xlsx]

## Sheet: Sheet1
Figure 2B
	Mock	85	140	195	150
HeLa/hACE2	SARS-2	48140	88215	57345	75980
	SARS-2-Furin-mut	13170	19605	10830	16550
	Mock	60	40	50	110
Calu-3	SARS-2	2330	2011	1897	2292
	SARS-2-Furin-mut	680	915	730	1008
	Mock	110	190	90	90
MRC-5	SARS-2	5610	4830	5028	5330
	SARS-2-Furin-mut	3264	4766	3019	2801
Figure 3A							Figure 3B
HeLa/hACE2	Mock	120	110	70	50		HeLa/hACE2	Mock	110	110	140	100
	SARS-2	3274	3670	3428	4496			SARS	6970720	6075075	7284640	8394275
	SARS-2-PPCI-1	2015	2406	2110	2907			SARS-PPCI-1	6197915	6914020	5657980	7130285
	SARS-2-PPCI-5	2103	1821	1600	1705			SARS-PPCI-5	7620800	6529825	8903330	5300905
Calu-3	Mock	90	105	80	80		Calu-3	Mock	80	30	140	90
	SARS-2	2330	2011	1897	2292			SARS	5610	4830	5028	5330
	SARS-2-PPCI-1	1890	1603	1740	1820			SARS-PPCI-1	4603	4831	4700	4896
	SARS-2-PPCI-5	1470	1305	1403	1520			SARS-PPCI-5	2750	2809	3051	2609
MRC-5	Mock	85	120	110	90		MRC-5	Mock	80	60	80	160
	SARS-2	5610	4830	5028	5330			SARS	8058	7339	8602	8283
	SARS-2-PPCI-1	4603	4831	4700	4896			SARS-PPCI-1	7801	7026	7984	8510
	SARS-2-PPCI-5	2750	2809	3951	2309			SARS-PPCI-5	8047	6809	7564	7901
Figure 4A							Figure 4B
HeLa/hACE2	Mock	85	140	195	150		HeLa/hACE2	Mock	110	110	140	100
	no treatment	48140	88215	57345	75980			no treatment	6970720	6075075	7284640	8394275
	camostat	40452	62750	35046	32069			camostat	5744942	6208613	5093168	5288153
	PPCI+camostat	16855	17072	14849	17396			PPCI+camostat	11509620	6809421	6500194	7319082
	E64d	23597	30099	20931	22175			E64d	718108	764306	682631	685120
	PPCI+E64d	15013	14572	14463	21009			PPCI+E64d	652038	680901	668850	631941
Calu-3	Mock	90	105	80	80		Calu-3	Mock	80	30	140	90
	no treatment	2330	2011	1897	2292			no treatment	5610	4830	5028	5330
	camostat	852	1172	664	473			camostat	4159	3892	3707	4318
	E64d	861	730	891	767			E64d	1300	1194	1417	1375
MRC-5	Mock	85	120	110	90		MRC-5	Mock	80	60	80	160
	no treatment	5610	4830	5028	5330			no treatment	8058	7339	8602	8283
	camostat	3639	4106	3315	3471			camostat	6456	7017	6293	6153
	E64d	1209	1499	851	949			E64d	3228	3009	3146	3304
Figure 5C
		HeLa/hACE2					Calu-3			MRC-5
Mock	90	220	90	100	40	80	260	60	100	130	80	100
SARS-2	18357	20112	24508	19104	3470	3681	3019	3354	10347	14150	11049	8861
SARS	23430	19317	24014	27903	2680	2315	2740	2551	8058	7310	10481	72881
